# Supplementary material for: Neutralization of SARS-CoV-2 variants by convalescent and BNT162b2 vaccinated serum
Source: Nat Commun. 2021 Aug 26;12:5135. doi: 10.1038/s41467-021-25479-6 (PMC8390486; doi:10.1038/s41467-021-25479-6)
Supplement: Supplementary file 4 — Source data [file 41467_2021_25479_MOESM4_ESM.xlsx]

## Sheet: Figure 1A
WA1 (EC50)	B.1.1.7 (EC50)	B.1.351 (EC50)
7392.65	3162.96	3809.89
12801	12801	9359.96
12801	6370.66	3960.06
5776.56	10672.4	3171.03
8269.82	5162.35	4942.16
3832.37	3728.47	2555.67
6713.61	3990.59	3455.52
6571.82	4466.43	3690.4
4756.22	3606.33	2761.6
6391.84	5731.22	3974.36
4555.53	3983.8	3790.35
2239.2	1910.75	1319.25
3134.62	4098.1	2825.5
8855.58	10522.6	9945.08
3400.61	2519.65	2508.52
2079.09	1320.15	1610.06
3274.59	7232.59	3135.19
12801	12801	10581.2
5156.64	4258.98	3058.83
5276.63	4446.82	2918.83
3520.55	3351.47	4075.74
2594.95	1830.97	2726.19
1721.32	1560.08	2448.93
2284.64	2205.21	1505.82
5856.55	4482.21	4194.37
4368.12	3073.67	3011.84
10925.7	5013.77	5933.52
2755.42	2158.46	2192.31
1619.13	1341.54	1155.44
6983.97	2601.83	4531.8
2843.81	2324.15	2405.22
1078.57	799	1034.91
4505.03	4527.74	4620.86
1249.41	799	1028.64
5665.08	3497.9	4582
1866.11	1331.46	1615.15
4783.22	2748.24	5745.59
2379.13	1099	1693.53
3730.21	1400.93	1590.28
2932.49	1144.93	1753.29
2863.44	1276.88	1737.2
4153.62	1635.6	2315.55
9439.22	4005.6	1434.47
5369.07	3056.6	799
4561.82	2674.07	3372.01
1174.04	863.458	799
1134.19	881.865	799
2370.65	2026.8	2410.29
3331.87	1801.36	1245.62
2974.05	1344.23	1593.37
2718.01	1378.19	1137.52

## Sheet: Figure 1B
WA1 (FRNT50)	B.1.1.7 (FRNT50)	B.1.351 (FRNT50)
806.961	263.613	25.3027
825.865	927.088	181.742
695.315	332.449	688.149
2323.82	885.922	57.3926
977.484	420.995	52.2063
1089.11	613.373	80.6682
742.723	454.067	90.2287
1407.14	395.532	79.8456
1136.92	169.715	44.3972
427.662	464.706	171.764
451.136	421.941	30.6329
537.974	93.8488	20.0252
909.254	411.654	161.812
131.779	74.7209	99.9962
194.849	99.276	19
368.317	110.351	22.2561
1110.31	644.562	175.934
345.282	298.125	98.3415
771.484	365.16	168.637
1055.62	153.997	43.8658
593.326	259.484	94.0001
120.883	87.5447	45.3646
459.701	150.087	60.8638
1125.85	244.089	51.6463
911.011	128.045	31.5243
958.972	240.915	64.6268
238.054	77.1164	25.1036
710.33	129.863	19
1198.49	43.3576	19
372.74	64.3692	19
337.229	90.6089	37.9527
440.172	141.578	84.4331
157.837	94.8648	61.1666
695.697	241.614	39.1537
251.215	27.9106	19
317.658	86.4394	63.2977
254.241	127.824	19
464.333	90.7841	19
145.475	49.7015	19
70.4248	67.456	19
206.115	101.562	46.6283
308.618	177.881	43.978
324.861	125.68	25.2635
255.399	128.997	49.9535
129.54	36.3148	19
57.5637	37.4949	29.9372
364.858	141.062	28.8255
64.6361	64.3568	19
68.166	75.3902	19
61.0009	25.3904	19

## Sheet: Figure 1C
	FRNT50	WA1 (EC50)	B.1.1.7 (EC50)	B.1.351 (EC50)
WA1	806.961	7392.65
	825.865	12801
	695.315	12801
	2323.82	5776.56
	977.484	8269.82
	1089.11	6713.61
	742.723	6571.82
	1407.14	4756.22
	1136.92	6391.84
	427.662	4555.53
	451.136	2239.2
	537.974	3134.62
	909.254	8855.58
	131.779	3400.61
	194.849	2079.09
	368.317	3274.59
	1110.31	12801
	345.282	5156.64
	771.484	5276.63
	1055.62	3520.55
	593.326	2594.95
	120.883	1721.32
	459.701	2284.64
	1125.85	5856.55
	911.011	4368.12
	958.972	10925.7
	238.054	2755.42
	710.33	1619.13
	1198.49	6983.97
	372.74	2843.81
	337.229	1078.57
	440.172	4505.03
	157.837	1249.41
	695.697	5665.08
	251.215	1866.11
	317.658	4783.22
	254.241	2379.13
	464.333	3730.21
	145.475	2932.49
	70.4248	2863.44
	206.115	4153.62
	308.618	9439.22
	324.861	5369.07
	255.399	4561.82
	129.54	1174.04
	57.5637	1134.19
	364.858	2370.65
	64.6361	3331.87
	68.166	2974.05
	61.0009	2718.01
B.1.1.7	263.613		3162.96
	927.088		12801
	332.449		6370.66
	885.922		10672.4
	420.995		5162.35
	613.373		3990.59
	454.067		4466.43
	395.532		3606.33
	169.715		5731.22
	464.706		3983.8
	421.941		1910.75
	93.8488		4098.1
	411.654		10522.6
	74.7209		2519.65
	99.276		1320.15
	110.351		7232.59
	644.562		12801
	298.125		4258.98
	365.16		4446.82
	153.997		3351.47
	259.484		1830.97
	87.5447		1560.08
	150.087		2205.21
	244.089		4482.21
	128.045		3073.67
	240.915		5013.77
	77.1164		2158.46
	129.863		1341.54
	43.3576		2601.83
	64.3692		2324.15
	90.6089		799
	141.578		4527.74
	94.8648		799
	241.613		3497.9
	27.9106		1331.46
	86.4394		2748.24
	127.824		1099
	90.7841		1400.93
	49.7015		1144.93
	67.456		1276.88
	101.562		1635.6
	177.881		4005.6
	125.68		3056.6
	128.997		2674.07
	36.3148		863.458
	37.4949		881.865
	141.062		2026.8
	64.3568		1801.36
	75.3902		1344.23
	25.3904		1378.19
B.1.351	25.3027			3809.89
	181.742			9359.96
	688.149			3960.06
	57.3926			3171.03
	52.2063			4942.16
	80.6682			3455.52
	90.2287			3690.4
	79.8456			2761.6
	44.3972			3974.36
	171.764			3790.35
	30.6329			1319.25
	20.0252			2825.5
	161.812			9945.08
	99.9962			2508.52
	19			1610.06
	22.2561			3135.19
	175.934			10581.2
	98.3415			3058.83
	168.637			2918.83
	43.8658			4075.74
	94.0001			2726.19
	45.3646			2448.93
	60.8638			1505.82
	51.6463			4194.37
	31.5243			3011.84
	64.6268			5933.52
	25.1036			2192.31
	19			1155.44
	19			4531.8
	19			2405.22
	37.9527			1034.91
	84.4331			4620.86
	61.1666			1028.64
	39.1537			4582
	19			1615.15
	63.2977			5745.59
	19			1693.53
	19			1590.28
	19			1753.29
	19			1737.2
	46.6283			2315.55
	43.978			1434.47
	25.2635			799
	49.9535			3372.01
	19			799
	29.9372			799
	28.8255			2410.29
	19			1245.62
	19			1593.37
	19			1137.52

## Sheet: Figure 1D
WA1 (FRNT50)	B.1.1.7 (FRNT50)
337.229	90.6089
157.837	94.8649
129.54	36.3148
57.5637	37.4949
710.33	129.863
120.883	87.5447
251.215	27.9106
194.849	99.276
451.136	421.941
459.701	150.087
364.858	141.062
254.241	127.824
593.326	259.484
238.054	77.1164
61.0009	25.3905
372.74	64.3692
70.4248	67.456
145.475	49.7015
68.166	75.3902
537.974	93.8488
368.317	110.351
64.636	64.3568
131.779	74.7209
1055.62	153.996
464.334	90.7841
206.115	101.562
911.011	128.045
440.172	141.578
427.662	464.706
255.399	128.997
1407.14	395.531
317.658	86.4394
345.282	298.125
771.484	365.16
324.861	125.68
695.697	241.613
1125.85	244.089
1136.92	169.715
742.723	454.067
1089.11	613.373
2323.82	885.922
806.962	263.613
1198.49	43.3576
977.484	420.995
909.254	411.654
308.618	177.881
958.972	240.915
825.865	927.088
695.316	332.449
1110.31	644.562

## Sheet: Figure 1E
WA1 (FRNT50)	B.1.351 (FRNT50)
337.229	37.9527
157.837	61.1666
129.54	19
57.5637	29.9372
710.33	19
120.883	45.3646
251.215	19
194.849	19
451.136	30.6329
459.701	60.8638
364.858	28.8255
254.241	19
593.326	94.0001
238.054	25.1036
61.0009	19
372.74	19
70.4248	19
145.475	19
68.166	19
537.974	20.0252
368.317	22.2561
64.636	19
131.779	99.9962
1055.62	43.8658
464.334	19
206.115	46.6283
911.011	31.5243
440.172	84.4331
427.662	171.764
255.399	49.9535
1407.14	79.8456
317.658	63.2977
345.282	98.3415
771.484	168.637
324.861	25.2635
695.697	39.1537
1125.85	51.6463
1136.92	44.3972
742.723	90.2287
1089.11	80.6682
2323.82	57.3926
806.962	25.3027
1198.49	19
977.484	52.2063
909.254	161.812
308.618	43.978
958.972	64.6268
825.865	181.742
695.316	688.149
1110.31	175.934

## Sheet: Figure 1F,G,H
Age	WA1 (FRNT50)	B.1.1.7 (FRNT50)	B.1.351 (FRNT50)
30	806.961	263.613	25.3027
27	825.865	927.088	181.742
26	695.315	332.449	688.149
29	2323.82	885.922	57.3926
28	977.484	420.995	52.2063
29	1089.11	613.373	80.6682
28	742.723	454.067	90.2287
21	1407.14	395.532	79.8456
36	1136.92	169.715	44.3972
39	427.662	464.706	171.764
31	451.136	421.941	30.6329
31	537.974	93.8488	20.0252
38	909.254	411.654	161.812
39	131.779	74.7209	99.9962
38	194.849	99.276	19
35	368.317	110.351	22.2561
40	1110.31	644.562	175.934
44	345.282	298.125	98.3415
49	771.484	365.16	168.637
50	1055.62	153.997	43.8658
44	593.326	259.484	94.0001
45	120.883	87.5447	45.3646
48	459.701	150.087	60.8638
46	1125.85	244.089	51.6463
44	911.011	128.045	31.5243
52	958.972	240.915	64.6268
51	238.054	77.1164	25.1036
56	710.33	129.863	19
51	1198.49	43.3576	19
58	372.74	64.3692	19
59	337.229	90.6089	37.9527
59	440.172	141.578	84.4331
52	157.837	94.8648	61.1666
61	695.697	241.614	39.1537
64	251.215	27.9106	19
69	317.658	86.4394	63.2977
68	254.241	127.824	19
67	464.333	90.7841	19
63	145.475	49.7015	19
66	70.4248	67.456	19
65	206.115	101.562	46.6283
70	308.618	177.881	43.978
72	324.861	125.68	25.2635
73	255.399	128.997	49.9535
73	129.54	36.3148	19
74	57.5637	37.4949	29.9372
73	364.858	141.062	28.8255
80	64.6361	64.3568	19
74	68.166	75.3902	19
82	61.0009	25.3904	19

## Sheet: Figure 1I
	Age 20-50 (log FRNT50)																									Age 50+ (FRNT50)
Wild-Type	2.90685	2.91691	2.84218	3.3662	2.99011	3.03707	2.87083	3.14834	3.05573	2.6311	2.65431	2.73076	2.95869	2.11985	2.2897	2.56622	3.04544	2.53817	2.88733	3.02351	2.77329	2.08237	2.66248	3.05148	2.95952	2.98181	2.37667	2.85146	3.07863	2.57141	2.52793	2.64362	2.19821	2.84242	2.40005	2.50196	2.40525	2.66683	2.16279	1.84773	2.31411	2.48942	2.5117	2.40722	2.1124	1.76015	2.56212	1.81047	1.83357
B.1.1.7	2.42097	2.96712	2.52172	2.9474	2.62428	2.78772	2.65712	2.59718	2.22972	2.66718	2.62525	1.97243	2.61453	1.87344	1.99684	2.04278	2.80926	2.4744	2.56248	2.18751	2.41411	1.94223	2.17634	2.38755	2.10736	2.38186	1.88715	2.11349	1.63707	1.80868	1.95717	2.151	1.97711	2.38312	1.44577	1.93671	2.10661	1.95801	1.69637	1.82902	2.00673	2.25013	2.09927	2.11058	1.56008	1.57397	2.14941	1.80859	1.87731
B.1.351	1.40317	2.25946	2.83768	1.75886	1.71772	1.9067	1.95534	1.90225	1.64736	2.23493	1.48619	1.30158	2.20901	1.99998	1.27875	1.34745	2.24535	1.99274	2.22695	1.64213	1.97313	1.65672	1.78436	1.71304	1.49865	1.81041	1.39974	1.27875	1.27875	1.27875	1.57924	1.92651	1.78651	1.59277	1.27875	1.80139	1.27875	1.27875	1.27875	1.27875	1.66865	1.64324	1.40249	1.69857	1.27875	1.47621	1.45978	1.27875	1.27875
[truncated: 1 more columns]

## Sheet: Figure 2A
WA1 (EC50)	B.1.1.7 (EC50)	B.1.351 (EC50)
1854.16	1065.05	613.448
1315.42	884.954	378.106
2524.58	1673.17	689.903
581.271	576.879	344.449
4896.85	3311.89	1754.91
12801	12801	3227.14
10141.3	8011.68	2243.72
896.698	1136.76	847.209
387.189	856.33	492.474
199	298.464	199
751.646	968.633	849.097
3293.3	2553.18	1719.99
260.179	568.62	484.311
353.303	510.139	388.986
718.982	793.621	490.102
359.598	420.638	283.426
2609.04	789.301	470.11
963.191	1345.21	635.566
1392.41	2484.81	1376.91
1032.01	1718.46	1788.26
1996.97	1268.97	859.044
972.735	783.13	690.836
1794.1	2248.48	1975.45
11002	12755.1	8587.45
2346.68	568.62	2685.83
776.679	510.139	1610.31
579.759	793.621	953.883
681.832	420.638	1253.71
690.656	789.301	572.357
274.223	1345.21	318.287
1562.55	2484.81	1450.77
690.505	1718.46	925.055
1559.36	1268.97	2189.14
667.745	783.13	933.815
602.661	2248.48	375.808
1271.06	12801	1009.22
1315.88	568.62	892.812
2350.14	510.139	883.324
1230.76	793.621	375.88
987.892	420.638	360.904
444.644	789.301	827.968
1439.54	1345.21	526.775
647.908	2484.81	1595.36
817.275	1718.46	3949.23
235.003	1268.97	734.092
358.335	783.13	1718.13
657.291	2248.48	451.797
2878.02	12801	808.761
2009.43	2027.06	1576.21
2861.66	2427.08	2158.07

## Sheet: Figure 2B
WA1 (FRNT50)	B.1.1.7 (FRNT50)	B.1.351 (FRNT50)
19	19	19
19	19	19
141.03	40.04	21.94
19	39.99	19
2204.2	278.15	334.84
1416.17	80.6	84.33
31.56	19	19
239.56	264.95	60.9
390.22	87.43	45.57
19	19	19
673.3	44.96	35.01
149.98	33.23	19
83.43	19	19
164.92	40.92	35.8
19	19	50.69
66.77	47.45	19
19	19	19
1690.91	1514.97	404.06
51.8	41.29	25.12
98.98	155.88	19
26.26	19	19
19	19	19
19	19	19
19	19	19
313.76	118.89	77.56
19	19	19
86.41	105.1	51.88
19	19	19
19	19	19
19	19	19
70.07	316.44	63.41
19	19	19
743.12	300.58	501.29
19	19	19
439.23	396.97	279.48
24.99	19	19
49.5	19	19
19	19	19
1615.05	419.18	38.09
25.05	26.46	19
48.04	19	19
19	19	19
19	19	19
19	19	19

## Sheet: Figure 2C
	FRNT50	WA1 (EC50)	B.1.1.7 (EC50)	B.1.351 (EC50)
WA1	86.4147	1854.16
	19	1315.42
	743.116	2524.58
	31.5604	581.271
	390.217	4896.85
	1416.17	12801
	2204.2	10141.3
	19	896.698
	19	387.189
	19	199
	439.229	3293.3
	19	260.179
	24.9897	353.303
	164.919	359.598
	19	2609.04
	83.431	1392.41
	141.03	1032.01
	66.765	1996.97
	70.0738	972.735
	1690.91	11002
	25.0484	2346.68
	149.982	776.679
	98.9809	579.759
	26.2573	681.832
	19	690.656
	19	274.223
	48.0446	1562.55
	19	690.505
	19	1559.36
	19	667.745
	19	602.661
	51.8047	1271.06
	19	1315.88
	19	2350.14
	19	1230.76
	313.763	987.892
	19	444.644
	239.557	1439.54
	19	647.908
	19	817.275
	673.298	657.291
	19	2878.02
	49.499	2009.43
	1615.05	2861.66
B.1.1.7	105.097		1065.05
	39.9943		884.954
	300.577		1673.17
	19		576.879
	87.4279		3311.89
	80.6002		12801
	278.152		8011.68
	19		1136.76
	19		856.33
	19		298.464
	396.967		2553.18
	19		568.62
	19		510.139
	40.9246		420.638
	19		789.301
	19		2484.81
	40.0353		1718.46
	47.453		1268.97
	316.441		783.13
	1514.97		12755.1
	26.4555		568.62
	33.2349		510.139
	155.881		793.621
	19		420.638
	19		789.301
	19		1345.21
	19		2484.81
	19		1718.46
	19		1268.97
	19		783.13
	19		2248.48
	41.2857		12801
	19		568.62
	19		510.139
	19		793.621
	118.888		420.638
	19		789.301
	264.946		1345.21
	19		2484.81
	19		1718.46
	44.9638		2248.48
	19		12801
	19		2027.06
	419.176		2427.08
B.1.351	51.8753			613.448
	19			378.106
	501.291			689.903
	19			344.449
	45.5668			1754.91
	84.3349			3227.14
	334.841			2243.72
	19			847.209
	19			492.474
	19			199
	279.483			1719.99
	19			484.311
	19			388.986
	35.8033			283.426
	50.6942			470.11
	19			1376.91
	21.9438			1788.26
	19			859.044
	63.4149			690.836
	404.059			8587.45
	19			2685.83
	19			1610.31
	19			953.883
	19			1253.71
	19			572.357
	19			318.287
	19			1450.77
	19			925.055
	19			2189.14
	19			933.815
	19			375.808
	25.1198			1009.22
	19			892.812
	19			883.324
	19			375.88
	77.5572			360.904
	19			827.968
	60.8974			526.775
	19			1595.36
	19			3949.23
	35.0087			451.797
	19			808.761
	19			1576.21
	38.0907			2158.07

[truncated: 3 more sheets: Figure 2D, Figure 2E, Figure 2F]
